# Supplementary material for: BTG2 bridges PABPC1 RNA-binding domains and CAF1 deadenylase to control cell proliferation
Source: Nat Commun. 2016 Feb 25;7:10811. doi: 10.1038/ncomms10811 (PMC4773420; doi:10.1038/ncomms10811)
Supplement: Supplementary Data 1 — List of plasmids used in this study [file ncomms10811-s2.xlsx]

## Sheet: Feuil1
	Plasmid	Vector	Insert	Comments / Construction
	pBS2446	pCMV-Sport6	Human BTG2 cDNA	Clone IMAGE 5186556
	pBS2517	pCIneo	Encodes a human BTG2(FL)-HA protein	PCR cut XhoI-AflIII amplified with OBS633 and OBS634 from pBS2446
				and AflIII-XmaI HA tag
	pBS2800	pTet-b-globin		Kind gift from Dr. T. Grange (Institut Jacques Monod du CNRS, Paris, France)
	pBS3505	pCIneo	Encodes human BTG2 APRO domain (amino acids 1 to 126) with HA C-terminal tag	PCR cut XhoI-AflIII amplified with OBS633 and OBS3233 from pBS2517
				and AflIII-XmaI HA tag
	pBS3506	pCIneo	Encodes a human truncated BTG2 protein (amino acids 1-141) with HA C-terminal tag	PCR cut XhoI-AflIII amplified with OBS633 and OBS3235 from pBS2517 and AflIII-XmaI HA tag
	pBS4609	pCIneo	Encodes BTG2(APRO)-HA with mutations in boxC	Site-directed mutagenesis of pBS3505 with OBS5449 and OBS5450 to change sequence DGSIC (amino acids 116 to 120) in BTG2 to KGPVK
	pBS3428	pCMV-Sport6	Human BTG1 cDNA	Clone IMAGE 6050290
	pBS2187	pEGFP-C3
	pBS5295	pEGFP-C3	Encodes GFP-BTG2(FL)-HA	PCR cut XhoI-EcoRI amplified with OBS633 and OBS6180 from pBS2517
	pBS5189	pEGFP-C3	Encodes GFP-BTG2(APRO)-HA	PCR cut XhoI-EcoRI amplified with OBS633 and OBS6180 from pBS3505
	pBS5194	pEGFP-C3	Encodes GFP-Tob1(APRO)-HA	PCR cut XhoI-EcoRI amplified with OBS3338 and OBS6180 from pBS3499
	pBS3497	pCIneo	Encodes human BTG1 APRO domain (amino acids 1 to 128) with C-terminal HA tag	PCR cut XhoI-AflIII amplified with OBS3332 and OBS3333 from pBS3428
				and AflIII-XmaI HA tag
	pBS5296	pEGFP-C3	Encodes GFP-BTG1(APRO)-HA	PCR cut XhoI-EcoRI amplified with OBS3332 and OBS6180 from pBS3497
	pBS3425	pCMV-Sport6	Human Tob1 cDNA	Clone IMAGE 5194914
	pBS3499	pCIneo	Encodes human Tob1 APRO domain (amino acids 1 to 117) with C-terminal HA tag	PCR cut XhoI-NcoI amplified with OBS3338 and OBS3339 from pBS3425
				and AflIII-XmaI HA tag
	pB27		Encodes a LexA Binding Domain	From Hybrigenics, our stock pBS4411
	pP6		Encodes a Gal4 Activating Domain	From Hybrigenics, our stock pBS4403
	pBS4413	pB27	Encodes a LexA-Binding-Domain - BTG2(APRO) fusion protein	From Hybrigenics
	pBS4409	pP6	Encodes a Gal4-Activating –Domain – human CNOT7 fusion protein	From Hybrigenics
	pBS4406	pP6	Encodes a Gal4-Activating-Domain – PABPC1 (amino acids 1 to 146) fusion protein	From Hybrigenics
	pBS4550	pB27	Encodes a LexA-Binding-Domain – BTG1(APRO) fusion protein	PCR cut SfiI amplified with OBS5266 and OBS5267 from pBS3428
	pBS4551	pB27	Encodes a LexA-Binding-Domain – Tob1(APRO) fusion protein	PCR cut SfiI amplified with OBS5268 and OBS5269 from pBS3425
	pBS4915	pB27	Encodes a LexA-Binding-Domain-BTG2(APRO)boxC mutant fusion protein	PCR cut SfiI amplified with OBS5921 and OBS5922 from pBS4609
	pBS3184	pGEX-2T	Encodes a GST-BTG2 full length (FL) fusion protein	PCR cut BamHI-EcoRI amplified with OBS2315 and OBS2316 from pBS2446
	pBS3352	pGEX-2T	Encodes GST-BTG2(APRO) (amino acids 1 to 126)	Site-directed mutagenesis of pBS3184 with OBS3129 and OBS3130 to introduce a stop codon
	pBS5298	pGEX-2T	Encodes GST-BTG2(APRO) with mutations in boxC	Site-directed mutagenesis of pBS3352 with OBS5449 and OBS5450 to change sequence DGSIC (amino acids 116 to 120) in BTG2 to KGPVK
	pBS3503	pGEX-2T	Encodes GST-Tob1(APRO) (amino acids 1 to 117)	PCR cut BamHI-EcoRI amplified with OBS3338 and OBS3340 from pBS3425
	pBS2953	pBlueSR	Human PABPC1 cDNA	Clone IMAGE 5271298
	pBS3415	Modified pET24 (N-terminal His-TEV sequence)	Encodes 6His-PABPC1(FL)	PCR cut BspHI-NotI amplified with OBS1957 and OBS1958 from pBS2953 cloned in pET24 cut NcoI-NotI
	pBS4611	pET24 derivative	Encodes 6His-PABPC1(1-190)	PCR cut XbaI-BamHI amplified with OBS5451 and OBS5453 from pBS2953
	pBS4943	pET24 derivative	Encodes 6His-PABPC1(1-99)	PCR cut XbaI-BamHI amplified with OBS5451 and OBS6067 from pBS3415
	pBS4944	pET24 derivative	Encodes 6His-PABPC1(85-190)	PCR cut XbaI-BamHI amplified with OBS5453 and OBS6068 from pBS3415
	pBS2190	pGEX-2T	Encodes GST-mouse CNOT7	Kind gift from Dr. L. Corbo (Centre Léon Bérard, Lyon, France)
	pBS2561	pET24 derivative	Encodes 6His-mouse CNOT7	Insert plasmid pBS2190 cut BamHI-SmaI cloned in pET24 cut BamHI-Ecl136II
	pBS2945	pOTB7	Human PRMT1 cDNA	Clone IMAGE 2823702
	pBS3164	pET24 derivative	Encodes 6His-humanPRMT1	PCR cut NcoI-XhoI amplified with OBS1851 and OBS1852 from pBS2945
