# Supplementary material for: BTG2 bridges PABPC1 RNA-binding domains and CAF1 deadenylase to control cell proliferation
Source: Nat Commun. 2016 Feb 25;7:10811. doi: 10.1038/ncomms10811 (PMC4773420; doi:10.1038/ncomms10811)
Supplement: Supplementary Data 2 — List of oligonuleotides used in this study [file ncomms10811-s3.xlsx]

## Sheet: Feuil1
	Name	Sequence
	R2 RNA	5’P-CCUAUAGUGAGUCGUAUUAA-ddC3’
	OBS633	CCGCTCGAGACCATGAGCCACGGGAAGGGAA
	OBS634	CGGGATCCGGACATGTTGCTGGAGACTGCCATCAC
	OBS1851	GGGGACAAGTTTGTACAAAAAAGCAGGCTCCATGGCGGCAGCCGAGGCCGCGAA
	OBS1852	GGGGACCACTTTGTACAAGAAAGCTGGGTCTCGAGTCAGCGCATCCGGTAGTCGG
	OBS1957	GCGCTCATGAACCCCAGTGCCCCCAG
	OBS1958	GGGGGCGGCCGCTTAAACAGTTGGAACACCGG
	OBS2315	CCGGGATCCATGAGCCACGGGAAGGGAACC
	OBS2316	CGGGAATTCTAGCTGGAGACTGCCATCAC
	OBS3129	GTACGAGGAGGCCTAAGCGGCCGCCTCCTGTGGG
	OBS3130	CCCACAGGAGGCGGCCGCTTAGGCCTCCTCGTAC
	OBS3233	GGCACATGTTGGCCTCCTCGTACAAGACGCAG
	OBS3235	GGCACATGTTCACTTGGTTCTTGCAGGTGAGG
	OBS3332	GGCCTCGAGAGATCTATGCATCCCTTCTACACCCG
	OBS3333	GGCACATGTTTGAGGCTTCATACAGCACACAG
	OBS3338	GGCCTCGAGGGATCCATGCAGCTTGAAATCCAAGTAG
	OBS3339	GGCCCATGGAATTATCATCCACGTAAAGCACC
	OBS3340	GGCGAATTCTAATTATCATCCACGTAAAGCACC
	OBS4069	AATTCACTCCTCAGGTGCAG
	OBS4420	CTGGAATTCGCGGTTAAATTAATACGACTCACTATAGGT
	OBS4437	CTGGAATTCGCGGTTAAA
	OBS5266	ATCGGCCGGACGGGCCATGCATCCCTTCTACACC
	OBS5267	ATCGGCCCCAGTGGCCCTTATGAGGCTTCATACAGCACA
	OBS5268	ATCGGCCGGACGGGCCATGCAGCTTGAAATCCAAGTAG
	OBS5269	ATCGGCCCCAGTGGCCCTTAATTATCATCCACGTAAAGCACC
	OBS5449	CCGCATTGGGGAGAAGGGCCCCGTCAAGGTCTTGTACGAGGAGGC
	OBS5450	GCCTCCTCGTACAAGACCTTGACGGGGCCCTTCTCCCCAATGCGG
	OBS5451	GGCTCTAGATAAGGAGGATATATATGCATCACCATCACCATCACATGAACCCCAGTGCCCCCAG
	OBS5453	GCCGGATCCTTAGAATTCTTTTGCCCTAGCTCCAAGTTC
	OBS5921	ATCGGCCGGACGGGCCATGAGCCACGGGAAGGGA
	OBS5922	ATCGGCCCCAGTGGCCTCAGGCCTCCTCGTACAAGAC
	OBS6067	GCCGGATCCTTAGCCTACTCCACTTTTGCGAAG
	OBS6068	GGCTCTAGATAAGGAGGATATATATGCATCACCATCACCATCACATGTGGTCTCAGCGTGATCCA
	OBS6180	GATGAATTCTCATGCGTAGTCTGGTACGTC
